# Supplementary material for: Interaction of Liposomes Containing the Carrageenan/Echinochrome Complex with Human HaCaT Keratinocytes In Vitro
Source: Mar Drugs. 2024 Dec 16;22(12):561. doi: 10.3390/md22120561 (PMC11676407; doi:10.3390/md22120561)
Supplement: Supplementary file 1 [file marinedrugs-22-00561-s001.zip]

Archive with 1 entries (1 files):
- marinedrugs-3325753-supplementary.pdf
